# Supplementary material for: Raw Milk Quality and Subclinical Mastitis Burden in Small Ruminant Farms in Northwestern Greece: A Cross-Sectional Study
Source: Animals (Basel). 2026 Jul 2;16(13):2030. doi: 10.3390/ani16132030 (PMC13359843; doi:10.3390/ani16132030)
Supplement: Supplementary file 1 [file animals-16-02030-s001.zip]

Archive with 1 entries (1 files):
- animals-4388120-supplementary.pdf
